# Supplementary material for: Soluble and Insoluble Lysates from the Human A53T Mutant α-Synuclein Transgenic Mouse Model Induces α-Synucleinopathy Independent of Injection Site
Source: Int J Mol Sci. 2025 Jun 28;26(13):6254. doi: 10.3390/ijms26136254 (PMC12249840; doi:10.3390/ijms26136254)
Supplement: Supplementary file 1 [file ijms-26-06254-s001.zip]

Archive with 1 entries (1 files):
- ijms-3712309-supplementary.pdf
